# Supplementary material for: An improved F98 glioblastoma rat model to evaluate novel treatment strategies incorporating the standard of care
Source: PLoS One. 2024 Jan 2;19(1):e0296360. doi: 10.1371/journal.pone.0296360 (PMC10760731; doi:10.1371/journal.pone.0296360)
Supplement: S1 Table — Rats were immediately euthanized when clinical and behavioral signs were observed. (XLSX) [file pone.0296360.s002.xlsx]

## Sheet: Cause of death for each animal.
Rat name	Inoculated number of cells	weight at inoculation (g)	weight at humane endpoint (g)	Day of euthanasia (*)	humane endpoints
Opt2_B1_L1R0	500	166	166	Day 21	Pathological changes observed using brain MRI, clinical signs caused by GB growth (reduced activity, grooming)
Opt2_B1_L0R1	500	172	152	Day 30	Pathological changes observed using brain MRI, clinical signs caused by GB growth (reduced activity, grooming)
Opt2_B1_L0R0	500	143	153	Day 27	Pathological changes observed using brain MRI, clinical signs caused by GB growth (reduced activity, grooming)
Opt2_B2_L0R1	500	174	166	Day 23	Pathological changes observed using brain MRI, clinical signs caused by GB growth (balance problems, grooming)
Opt2_B2_L0R0	500	158	129	Day 15	Weight loss, pathological changes observed using brain MRI, clinical signs caused by GB growth (reduced activity, grooming)
Opt2_B3_L1R0	1000	154	168	Day 33	Pathological changes observed using brain MRI, clinical signs caused by GB growth (reduced activity, grooming)
Opt2_B3_L0R1	1000	160	160	Day 20	Pathological changes observed using brain MRI, clinical signs caused by GB growth (reduced activity, epileptic seizures)
Opt3_B1_L0R0	1000	150	122	Day 10	Weight loss, clinical signs caused by GB growth (balance problems, grooming)
Opt3_B1_L1R1	1000	151	162	Day 21	Pathological changes observed using brain MRI, clinical signs caused by GB growth (grooming)
Opt3_B3_L0R0	1000	124	161	Day 15	Pathological changes observed using brain MRI, clinical signs caused by GB growth (reduced activity, grooming)
Opt3_B3_L1R1	1000	154	151	Day 26	Pathological changes observed using brain MRI, clinical signs caused by GB growth (reduced activity, grooming)
Opt2_B4_L1R0	5000	156	139	Day 27	Pathological changes observed using brain MRI, clinical signs caused by GB growth (reduced activity, grooming)
Opt2_B4_L0R1	5000	144	141	Day 36	Pathological changes observed using brain MRI, clinical signs caused by GB growth (reduced activity, grooming)
Opt2_B4_L0R0	5000	150	150	Day 25	Pathological changes observed using brain MRI, clinical signs caused by GB growth (reduced activity, grooming)
Opt3_B2_L1R0	5000	159	144	Day 30	Pathological changes observed using brain MRI, clinical signs caused by GB growth (reduced activity, grooming)
Opt3_B2_L0R1	5000	145	144	Day 27	Pathological changes observed using brain MRI, clinical signs caused by GB growth (reduced activity, epileptic seizures)
Opt3_B2_L0R0	5000	154	164	Day 27	Pathological changes observed using brain MRI, clinical signs caused by GB growth (reduced activity, grooming)
Opt2_B6_L1R0	10000	158	179	Day 24	Pathological changes observed using brain MRI, clinical signs caused by GB growth (reduced activity, grooming)
Opt2_B6_L0R1	10000	157	178	Day 21	Pathological changes observed using brain MRI, clinical signs caused by GB growth (reduced activity, grooming)
Opt3_B1_L1R0	10000	153	154	Day 23	Pathological changes observed using brain MRI, clinical signs caused by GB growth (reduced activity, epileptic seizures)
Opt3_B1_L0R1	10000	152	154	Day 27	Pathological changes observed using brain MRI, clinical signs caused by GB growth (reduced activity, grooming)
Opt3_B3_L1R0	10000	172	139	Day 17	Weight loss, clinical signs caused by GB growth (reduced activity, grooming)
Opt3_B3_L0R1	10000	157	128	Day 18	Weight loss, pathological changes observed using brain MRI, clinical signs caused by GB growth (reduced activity, grooming)
Opt2_B5_L1R0	20000	154	150	Day 21	Pathological changes observed using brain MRI, clinical signs caused by GB growth (reduced activity, grooming)
Opt2_B5_L0R1	20000	152	158	Day 27	Pathological changes observed using brain MRI, clinical signs caused by GB growth (reduced activity, grooming)
Opt1_L1R0	20000	166	120	Day 12	Weight loss, clinical signs caused by GB growth (reduced activity, grooming)
Opt1_L0R1	20000	174	168	Day 17	Clinical signs caused by GB growth (reduced activity, grooming)
Opt3_B4_L0R0	20000	143	176	Day 28	Pathological changes observed using brain MRI, clinical signs caused by GB growth (reduced activity, grooming)
		(*) Day 1 = start of standard medical treatment
